# Supplementary material for: Pathogenic Escherichia coli, Salmonella spp. and Campylobacter spp. in Two Natural Conservation Centers of Wildlife in Portugal: Genotypic and Phenotypic Characterization
Source: Microorganisms. 2022 Oct 27;10(11):2132. doi: 10.3390/microorganisms10112132 (PMC9694878; doi:10.3390/microorganisms10112132)
Supplement: Supplementary file 1 [file microorganisms-10-02132-s001.zip]

Archive with 3 entries (2 files):
- microorganisms-1986376-supplementary/microorganisms-1986376-suppl-proofback/
- microorganisms-1986376-supplementary/microorganisms-1986376-suppl-proofback/Table S1.pdf
- microorganisms-1986376-supplementary/microorganisms-1986376-suppl-proofback/Table S2.pdf
